# Supplementary material for: Modeling the role of microRNA-449a in the regulation of the G2/M cell cycle checkpoint in prostate LNCaP cells under ionizing radiation
Source: PLoS One. 2018 Jul 19;13(7):e0200768. doi: 10.1371/journal.pone.0200768 (PMC6053189; doi:10.1371/journal.pone.0200768)
Supplement: S2 File — The GINsim 2.9.5 code of the model. (ZIP) [file pone.0200768.s002.zip]

Archive with 1 entries (1 files):
- Supplementary file-2.zginml
